# Supplementary material for: Comprehensive multi-omics analysis reveals the prognostic and immune regulatory characteristics of the PTPN family in osteosarcoma
Source: PLoS One. 2025 Jun 26;20(6):e0326872. doi: 10.1371/journal.pone.0326872 (PMC12200852; doi:10.1371/journal.pone.0326872)
Supplement: S7 file — (ZIP) [file pone.0326872.s007.zip › raw data/CD4tcell_tsne_embedding.xlsx]

## Sheet: Sheet 1
tSNE_1
